# Supplementary material for: Development and Validation of a Meta-Instrument for the Assessment of Functional Capacity, the Risk of Falls and Pressure Injuries in Adult Hospitalization Units (VALENF Instrument) (Part II)
Source: Int J Environ Res Public Health. 2023 Mar 12;20(6):5003. doi: 10.3390/ijerph20065003 (PMC10049057; doi:10.3390/ijerph20065003)
Supplement: Supplementary file 1 [file ijerph-20-05003-s001.zip]

Archive with 1 entries (1 files):
- ijerph-2233553-supplementary.pdf
